# Supplementary material for: The Physics behind the Modulation of Thermionic Current in Photodetectors Based on Graphene Embedded between Amorphous and Crystalline Silicon
Source: Nanomaterials (Basel). 2023 Feb 26;13(5):872. doi: 10.3390/nano13050872 (PMC10005663; doi:10.3390/nano13050872)
Supplement: Supplementary file 1 [file nanomaterials-13-00872-s001.zip]

Archive with 1 entries (1 files):
- nanomaterials-2211326-supplementary.pdf
